# Supplementary material for: Beyond Size: Advanced MRI Breakthroughs in Predicting Intracranial Aneurysm Rupture Risk
Source: J Clin Med. 2025 May 2;14(9):3158. doi: 10.3390/jcm14093158 (PMC12072637; doi:10.3390/jcm14093158)
Supplement: Supplementary file 1 [file jcm-14-03158-s001.zip]

Archive with 1 entries (1 files):
- jcm-3612115-supplementary.pdf
